# Supplementary material for: Development of Therapeutic Agent for Osteoarthritis via Inhibition of KIAA1199 Activity: Effect of Ipriflavone In Vivo
Source: Int J Mol Sci. 2023 Aug 4;24(15):12422. doi: 10.3390/ijms241512422 (PMC10419624; doi:10.3390/ijms241512422)
Supplement: Supplementary file 1 [file ijms-24-12422-s001.zip]

Archive with 1 entries (1 files):
- ijms-2523120-supplementary.pdf
